# Supplementary material for: Joint contribution of body mass index and psychological distress to short and long sickness absence among young and early midlife public sector employees: a register-linked follow-up study
Source: Eur J Public Health. 2026 Jun 10;36(4):ckag092. doi: 10.1093/eurpub/ckag092 (PMC13250733; doi:10.1093/eurpub/ckag092)
Supplement: ckag092_Supplementary_Data [file ckag092_supplementary_data.zip]

Archive with 2 entries (2 files):
- ejph-2026-01-om-0003-File005.docx
- ejph-2026-01-om-0003-File004.docx
